# Supplementary material for: Whole-Genome Sequencing for Identifying Candidate Genes Related to the Special Phenotypes of the Taihu Dianzi Pigeon
Source: Animals (Basel). 2024 Mar 29;14(7):1047. doi: 10.3390/ani14071047 (PMC11011069; doi:10.3390/ani14071047)
Supplement: Supplementary file 1 [file animals-14-01047-s001.zip › Table S1.xlsx]

## Sheet: Sheet1
ID	Gene	Description	KEGG_A_class	KEGG_B_class	Pathway	K_ID	GO Component	GO Function	GO Process
A306_00009602	ADAMTS19	A disintegrin and metalloproteinase with thrombospondin motifs 19					GO:0005575//cellular_component;GO:0005576//extracellular region;GO:0031012//extracellular matrix	GO:0003674//molecular_function;GO:0003824//catalytic activity;GO:0004175//endopeptidase activity;GO:0004222//metalloendopeptidase activity;GO:0005488//binding;GO:0008233//peptidase activity;GO:0008237//metallopeptidase activity;GO:0008270//zinc ion binding;GO:0016787//hydrolase activity;GO:0043167//ion binding;GO:0043169//cation binding;GO:0046872//metal ion binding;GO:0140096//catalytic activity…	GO:0006508//proteolysis;GO:0006807//nitrogen compound metabolic process;GO:0007165//signal transduction;GO:0008150//biological_process;GO:0008152//metabolic process;GO:0019538//protein metabolic process;GO:0043170//macromolecule metabolic process;GO:0044238//primary metabolic process;GO:0071704//organic substance metabolic process;GO:1901564//organonitrogen compound metabolic process
A306_00013977	C1orf21						GO:0009431//bacterial-type flagellum basal body, MS ring	GO:0005198//structural molecule activity	GO:0001539//cilium or flagellum-dependent cell motility
A306_00009597	CASK						GO:0005575//cellular_component;GO:0005576//extracellular region;GO:0005604//basement membrane;GO:0005622//intracellular anatomical structure;GO:0005634//nucleus;GO:0005652//nuclear lamina;GO:0005730//nucleolus;GO:0005737//cytoplasm;GO:0005829//cytosol;GO:0005856//cytoskeleton;GO:0005886//plasma membrane;GO:0005911//cell-cell junction;GO:0005929//cilium;GO:0014069//postsynaptic density;GO:0015629/…	GO:0000166//nucleotide binding;GO:0003674//molecular_function;GO:0003824//catalytic activity;GO:0004385//guanylate kinase activity;GO:0004672//protein kinase activity;GO:0004674//protein serine/threonine kinase activity;GO:0004713//protein tyrosine kinase activity;GO:0005102//signaling receptor binding;GO:0005159//insulin-like growth factor receptor binding;GO:0005488//binding;GO:0005515//protein…	GO:0000003//reproduction;GO:0001505//regulation of neurotransmitter levels;GO:0001667//ameboidal-type cell migration;GO:0001941//postsynaptic membrane organization;GO:0001952//regulation of cell-matrix adhesion;GO:0001953//negative regulation of cell-matrix adhesion;GO:0002064//epithelial cell development;GO:0002065//columnar/cuboidal epithelial cell differentiation;GO:0002066//columnar/cuboidal …
A306_00014615	CDH1	cadherin-1	Metabolism;Metabolism	Global and overview maps;Nucleotide metabolism	ko01100//Metabolic pathways;ko00230//Purine metabolism	K13484;K13484	GO:0005575//cellular_component;GO:0005576//extracellular region;GO:0005622//intracellular anatomical structure;GO:0005737//cytoplasm;GO:0005768//endosome;GO:0005777//peroxisome;GO:0005794//Golgi apparatus;GO:0005802//trans-Golgi network;GO:0005856//cytoskeleton;GO:0005886//plasma membrane;GO:0005901//caveola;GO:0005911//cell-cell junction;GO:0005912//adherens junction;GO:0005938//cell cortex;GO:0…	GO:0003674//molecular_function;GO:0003824//catalytic activity;GO:0005488//binding;GO:0005509//calcium ion binding;GO:0005515//protein binding;GO:0008013//beta-catenin binding;GO:0008092//cytoskeletal protein binding;GO:0016787//hydrolase activity;GO:0016810//hydrolase activity, acting on carbon-nitrogen (but not peptide) bonds;GO:0016811//hydrolase activity, acting on carbon-nitrogen (but not pep…	GO:0000003//reproduction;GO:0000902//cell morphogenesis;GO:0000904//cell morphogenesis involved in differentiation;GO:0001101//response to acid chemical;GO:0001701//in utero embryonic development;GO:0001824//blastocyst development;GO:0001825//blastocyst formation;GO:0001829//trophectodermal cell differentiation;GO:0001890//placenta development;GO:0001893//maternal placenta development;GO:0002064/…
A306_00013979	CDK10	cyclin-dependent kinase 10					GO:0005575//cellular_component;GO:0005622//intracellular anatomical structure;GO:0005634//nucleus;GO:0005654//nucleoplasm;GO:0005737//cytoplasm;GO:0005815//microtubule organizing center;GO:0005819//spindle;GO:0005856//cytoskeleton;GO:0005929//cilium;GO:0015630//microtubule cytoskeleton;GO:0016592//mediator complex;GO:0031974//membrane-enclosed lumen;GO:0031981//nuclear lumen;GO:0032991//protein-c…	GO:0000166//nucleotide binding;GO:0003674//molecular_function;GO:0003824//catalytic activity;GO:0004672//protein kinase activity;GO:0004674//protein serine/threonine kinase activity;GO:0004693//cyclin-dependent protein serine/threonine kinase activity;GO:0005488//binding;GO:0005524//ATP binding;GO:0016301//kinase activity;GO:0016740//transferase activity;GO:0016772//transferase activity, transfer…	GO:0000226//microtubule cytoskeleton organization;GO:0000278//mitotic cell cycle;GO:0000375//RNA splicing, via transesterification reactions;GO:0000377//RNA splicing, via transesterification reactions with bulged adenosine as nucleophile;GO:0000398//mRNA splicing, via spliceosome;GO:0001932//regulation of protein phosphorylation;GO:0001934//positive regulation of protein phosphorylation;GO:000613…
A306_00009594	CERT1	collagen type IV alpha-3-binding protein					GO:0005575//cellular_component;GO:0005622//intracellular anatomical structure;GO:0005634//nucleus;GO:0005654//nucleoplasm;GO:0005737//cytoplasm;GO:0005739//mitochondrion;GO:0005783//endoplasmic reticulum;GO:0005789//endoplasmic reticulum membrane;GO:0005794//Golgi apparatus;GO:0005829//cytosol;GO:0012505//endomembrane system;GO:0016020//membrane;GO:0031974//membrane-enclosed lumen;GO:0031981//nuc…	GO:0003674//molecular_function;GO:0003824//catalytic activity;GO:0005215//transporter activity;GO:0005319//lipid transporter activity;GO:0005488//binding;GO:0005543//phospholipid binding;GO:0008289//lipid binding;GO:0016301//kinase activity;GO:0016740//transferase activity;GO:0016772//transferase activity, transferring phosphorus-containing groups;GO:0033218//amide binding;GO:0035091//phosphatidy…	GO:0000902//cell morphogenesis;GO:0001701//in utero embryonic development;GO:0002376//immune system process;GO:0003007//heart morphogenesis;GO:0003008//system process;GO:0003012//muscle system process;GO:0006629//lipid metabolic process;GO:0006643//membrane lipid metabolic process;GO:0006665//sphingolipid metabolic process;GO:0006672//ceramide metabolic process;GO:0006793//phosphorus metabolic pr…
A306_00007992	CFC1	cryptic protein					GO:0005575//cellular_component;GO:0005576//extracellular region;GO:0005886//plasma membrane;GO:0016020//membrane;GO:0016021//integral component of membrane;GO:0031224//intrinsic component of membrane;GO:0031225//anchored component of membrane;GO:0071944//cell periphery	GO:0003674//molecular_function;GO:0005102//signaling receptor binding;GO:0005488//binding;GO:0005515//protein binding;GO:0033612//receptor serine/threonine kinase binding;GO:0038100//nodal binding;GO:0070696//transmembrane receptor protein serine/threonine kinase binding;GO:0070697//activin receptor binding	GO:0001568//blood vessel development;GO:0001889//liver development;GO:0001944//vasculature development;GO:0001947//heart looping;GO:0002009//morphogenesis of an epithelium;GO:0002376//immune system process;GO:0002520//immune system development;GO:0003002//regionalization;GO:0003007//heart morphogenesis;GO:0003143//embryonic heart tube morphogenesis;GO:0003205//cardiac chamber development;GO:00032…
A306_00013980	Chmp1a	charged multivesicular body protein 1a	Cellular Processes;Cellular Processes	Transport and catabolism;Cell growth and death	ko04144//Endocytosis;ko04217//Necroptosis	K12197;K12197	GO:0000228//nuclear chromosome;GO:0000793//condensed chromosome;GO:0000794//condensed nuclear chromosome;GO:0000815//ESCRT III complex;GO:0005575//cellular_component;GO:0005622//intracellular anatomical structure;GO:0005634//nucleus;GO:0005694//chromosome;GO:0005737//cytoplasm;GO:0005768//endosome;GO:0005769//early endosome;GO:0005770//late endosome;GO:0005815//microtubule organizing center;GO:00…	GO:0003674//molecular_function;GO:0003824//catalytic activity;GO:0005488//binding;GO:0005506//iron ion binding;GO:0005515//protein binding;GO:0008233//peptidase activity;GO:0008237//metallopeptidase activity;GO:0008270//zinc ion binding;GO:0009055//electron transfer activity;GO:0016787//hydrolase activity;GO:0019904//protein domain specific binding;GO:0020037//heme binding;GO:0042802//identical p…	GO:0000070//mitotic sister chromatid segregation;GO:0000278//mitotic cell cycle;GO:0000280//nuclear division;GO:0000819//sister chromatid segregation;GO:0000920//septum digestion after cytokinesis;GO:0006139//nucleobase-containing compound metabolic process;GO:0006323//DNA packaging;GO:0006351//transcription, DNA-templated;GO:0006355//regulation of transcription, DNA-templated;GO:0006508//proteol…
A306_00015130	CHTF8	chromosome transmission fidelity protein 8					GO:0005575//cellular_component;GO:0005622//intracellular anatomical structure;GO:0005634//nucleus;GO:0005654//nucleoplasm;GO:0005694//chromosome;GO:0031012//extracellular matrix;GO:0031390//Ctf18 RFC-like complex;GO:0031974//membrane-enclosed lumen;GO:0031981//nuclear lumen;GO:0032991//protein-containing complex;GO:0043226//organelle;GO:0043227//membrane-bounded organelle;GO:0043228//non-membrane…	GO:0003674//molecular_function;GO:0003676//nucleic acid binding;GO:0003677//DNA binding;GO:0003689//DNA clamp loader activity;GO:0003824//catalytic activity;GO:0005198//structural molecule activity;GO:0005488//binding;GO:0008094//ATP-dependent activity, acting on DNA;GO:0016462//pyrophosphatase activity;GO:0016787//hydrolase activity;GO:0016817//hydrolase activity, acting on acid anhydrides;GO:00…	GO:0000070//mitotic sister chromatid segregation;GO:0000278//mitotic cell cycle;GO:0000280//nuclear division;GO:0000819//sister chromatid segregation;GO:0006139//nucleobase-containing compound metabolic process;GO:0006259//DNA metabolic process;GO:0006260//DNA replication;GO:0006275//regulation of DNA replication;GO:0006725//cellular aromatic compound metabolic process;GO:0006807//nitrogen compou…
A306_00000069	Col18a1		Organismal Systems	Digestive system	ko04974//Protein digestion and absorption	K06823	GO:0005575//cellular_component;GO:0005576//extracellular region;GO:0005581//collagen trimer;GO:0005604//basement membrane;GO:0005622//intracellular;GO:0005623//cell;GO:0005737//cytoplasm;GO:0005783//endoplasmic reticulum;GO:0005788//endoplasmic reticulum lumen;GO:0012505//endomembrane system;GO:0031012//extracellular matrix;GO:0031974//membrane-enclosed lumen;GO:0032991//macromolecular complex;GO…	GO:0003674//molecular_function;GO:0005488//binding;GO:0005515//protein binding;GO:0042802//identical protein binding;GO:0043167//ion binding;GO:0043169//cation binding;GO:0046872//metal ion binding	GO:0000902//cell morphogenesis;GO:0000904//cell morphogenesis involved in differentiation;GO:0001101//response to acid chemical;GO:0001525//angiogenesis;GO:0001568//blood vessel development;GO:0001885//endothelial cell development;GO:0001886//endothelial cell morphogenesis;GO:0001944//vasculature development;GO:0002064//epithelial cell development;GO:0003008//system process;GO:0003158//endotheliu…
A306_00000467	dbndd1						GO:0005575//cellular_component;GO:0005622//intracellular;GO:0005623//cell;GO:0005737//cytoplasm;GO:0008021//synaptic vesicle;GO:0012505//endomembrane system;GO:0012506//vesicle membrane;GO:0016020//membrane;GO:0030133//transport vesicle;GO:0030658//transport vesicle membrane;GO:0030659//cytoplasmic vesicle membrane;GO:0030672//synaptic vesicle membrane;GO:0031090//organelle membrane;GO:0031410//c…	-	GO:0007275//multicellular organism development;GO:0007399//nervous system development;GO:0008150//biological_process;GO:0009987//cellular process;GO:0016043//cellular component organization;GO:0022008//neurogenesis;GO:0030030//cell projection organization;GO:0030154//cell differentiation;GO:0030182//neuron differentiation;GO:0031175//neuron projection development;GO:0032501//multicellular organis…
A306_00015017	DEF8	differentially expressed in FDCP 8					GO:0005575//cellular_component;GO:0005622//intracellular anatomical structure	GO:0003674//molecular_function;GO:0005488//binding;GO:0043167//ion binding;GO:0043169//cation binding;GO:0046872//metal ion binding	GO:0007154//cell communication;GO:0007165//signal transduction;GO:0008150//biological_process;GO:0009987//cellular process;GO:0023052//signaling;GO:0031344//regulation of cell projection organization;GO:0031346//positive regulation of cell projection organization;GO:0032418//lysosome localization;GO:0034103//regulation of tissue remodeling;GO:0034105//positive regulation of tissue remodeling;GO:0…
A306_00000434	des		Human Diseases;Human Diseases;Human Diseases	Cardiovascular disease;Cardiovascular disease;Cardiovascular disease	ko05414//Dilated cardiomyopathy;ko05410//Hypertrophic cardiomyopathy;ko05412//Arrhythmogenic right ventricular cardiomyopathy	K07610;K07610;K07610	GO:0005575//cellular_component;GO:0005622//intracellular;GO:0005623//cell;GO:0005634//nucleus;GO:0005737//cytoplasm;GO:0005829//cytosol;GO:0005856//cytoskeleton;GO:0005882//intermediate filament;GO:0005886//plasma membrane;GO:0005911//cell-cell junction;GO:0005912//adherens junction;GO:0005913//cell-cell adherens junction;GO:0005916//fascia adherens;GO:0005921//gap junction;GO:0014704//intercalat…	GO:0003674//molecular_function;GO:0004847//urea carboxylase activity;GO:0005198//structural molecule activity;GO:0005200//structural constituent of cytoskeleton;GO:0005488//binding;GO:0005515//protein binding;GO:0005524//ATP binding;GO:0008092//cytoskeletal protein binding;GO:0042802//identical protein binding	GO:0003008//system process;GO:0003012//muscle system process;GO:0006457//protein folding;GO:0006928//movement of cell or subcellular component;GO:0006936//muscle contraction;GO:0006996//organelle organization;GO:0007010//cytoskeleton organization;GO:0007059//chromosome segregation;GO:0007165//signal transduction;GO:0007275//multicellular organism development;GO:0007517//muscle organ development;G…
A306_00013976	DNAH9	dynein heavy chain 9	Human Diseases;Human Diseases;Human Diseases	Neurodegenerative disease;Neurodegenerative disease;Neurodegenerative disease	ko05022//Pathways of neurodegeneration - multiple diseases;ko05014//Amyotrophic lateral sclerosis;ko05016//Huntington disease	K10408;K10408;K10408	GO:0005575//cellular_component;GO:0005622//intracellular anatomical structure;GO:0005737//cytoplasm;GO:0005856//cytoskeleton;GO:0005874//microtubule;GO:0005875//microtubule associated complex;GO:0005929//cilium;GO:0005930//axoneme;GO:0009368//endopeptidase Clp complex;GO:0009898//cytoplasmic side of plasma membrane;GO:0015630//microtubule cytoskeleton;GO:0030286//dynein complex;GO:0031514//motile…	GO:0000166//nucleotide binding;GO:0003674//molecular_function;GO:0003723//RNA binding;GO:0003724//RNA helicase activity;GO:0003774//cytoskeletal motor activity;GO:0003777//microtubule motor activity;GO:0003824//catalytic activity;GO:0004176//ATP-dependent peptidase activity;GO:0005198//structural molecule activity;GO:0005488//binding;GO:0005515//protein binding;GO:0005524//ATP binding;GO:0008134/…	GO:0003341//cilium movement;GO:0006355//regulation of transcription, DNA-templated;GO:0006508//proteolysis;GO:0006817//phosphate ion transport;GO:0006928//movement of cell or subcellular component;GO:0007017//microtubule-based process;GO:0007018//microtubule-based movement;GO:0007059//chromosome segregation;GO:0008150//biological_process;GO:0009987//cellular process;GO:0016043//cellular component…
A306_00014626	DNAJC24						GO:0005575//cellular_component;GO:0005622//intracellular anatomical structure;GO:0005737//cytoplasm;GO:0005856//cytoskeleton;GO:0043226//organelle;GO:0043228//non-membrane-bounded organelle;GO:0043229//intracellular organelle;GO:0043232//intracellular non-membrane-bounded organelle	GO:0001671//ATPase activator activity;GO:0003674//molecular_function;GO:0005488//binding;GO:0005506//iron ion binding;GO:0005515//protein binding;GO:0008047//enzyme activator activity;GO:0008198//ferrous iron binding;GO:0008270//zinc ion binding;GO:0030234//enzyme regulator activity;GO:0043167//ion binding;GO:0043169//cation binding;GO:0046872//metal ion binding;GO:0046914//transition metal ion b…	GO:0006417//regulation of translation;GO:0006448//regulation of translational elongation;GO:0006457//protein folding;GO:0006464//cellular protein modification process;GO:0006807//nitrogen compound metabolic process;GO:0008150//biological_process;GO:0008152//metabolic process;GO:0009058//biosynthetic process;GO:0009408//response to heat;GO:0009889//regulation of biosynthetic process;GO:0009987//ce…
A306_00015044	DNPEP	aspartyl aminopeptidase					GO:0000322//storage vacuole;GO:0000323//lytic vacuole;GO:0000324//fungal-type vacuole;GO:0005575//cellular_component;GO:0005576//extracellular region;GO:0005622//intracellular anatomical structure;GO:0005737//cytoplasm;GO:0005773//vacuole;GO:0005829//cytosol;GO:0043226//organelle;GO:0043227//membrane-bounded organelle;GO:0043229//intracellular organelle;GO:0043231//intracellular membrane-bounded …	GO:0003674//molecular_function;GO:0003824//catalytic activity;GO:0004177//aminopeptidase activity;GO:0005488//binding;GO:0005515//protein binding;GO:0008233//peptidase activity;GO:0008235//metalloexopeptidase activity;GO:0008237//metallopeptidase activity;GO:0008238//exopeptidase activity;GO:0008270//zinc ion binding;GO:0016787//hydrolase activity;GO:0042802//identical protein binding;GO:0043167/…	GO:0006457//protein folding;GO:0006508//proteolysis;GO:0006518//peptide metabolic process;GO:0006807//nitrogen compound metabolic process;GO:0008150//biological_process;GO:0008152//metabolic process;GO:0009265//2'-deoxyribonucleotide biosynthetic process;GO:0009987//cellular process;GO:0019538//protein metabolic process;GO:0034641//cellular nitrogen compound metabolic process;GO:0043170//macromol…
A306_00000361	DPEP1	dipeptidase 1					GO:0005575//cellular_component;GO:0005576//extracellular region;GO:0005615//extracellular space;GO:0005622//intracellular;GO:0005623//cell;GO:0005634//nucleus;GO:0005737//cytoplasm;GO:0005783//endoplasmic reticulum;GO:0005789//endoplasmic reticulum membrane;GO:0005886//plasma membrane;GO:0005902//microvillus;GO:0012505//endomembrane system;GO:0016020//membrane;GO:0016324//apical plasma membrane;G…	GO:0003674//molecular_function;GO:0003824//catalytic activity;GO:0004177//aminopeptidase activity;GO:0004857//enzyme inhibitor activity;GO:0004866//endopeptidase inhibitor activity;GO:0004869//cysteine-type endopeptidase inhibitor activity;GO:0005488//binding;GO:0005543//phospholipid binding;GO:0008233//peptidase activity;GO:0008235//metalloexopeptidase activity;GO:0008237//metallopeptidase activ…	GO:0000096//sulfur amino acid metabolic process;GO:0000302//response to reactive oxygen species;GO:0006082//organic acid metabolic process;GO:0006505//GPI anchor metabolic process;GO:0006507//GPI anchor release;GO:0006508//proteolysis;GO:0006518//peptide metabolic process;GO:0006520//cellular amino acid metabolic process;GO:0006575//cellular modified amino acid metabolic process;GO:0006629//lipid…
A306_00009599	ELMO1	Engulfment and cell motility protein 1	Human Diseases;Human Diseases;Organismal Systems;Human Diseases;Human Diseases	Infectious disease: bacterial;Infectious disease: bacterial;Immune system;Infectious disease: bacterial;Infectious disease: bacterial	ko05132//Salmonella infection;ko05131//Shigellosis;ko04062//Chemokine signaling pathway;ko05135//Yersinia infection;ko05100//Bacterial invasion of epithelial cells	K12366;K12366;K12366;K12366;K12366	GO:0005575//cellular_component;GO:0005622//intracellular anatomical structure;GO:0005737//cytoplasm;GO:0005829//cytosol;GO:0005886//plasma membrane;GO:0016020//membrane;GO:0032045//guanyl-nucleotide exchange factor complex;GO:0032991//protein-containing complex;GO:0071944//cell periphery	GO:0003674//molecular_function;GO:0005085//guanyl-nucleotide exchange factor activity;GO:0005488//binding;GO:0005515//protein binding;GO:0017124//SH3 domain binding;GO:0019899//enzyme binding;GO:0019904//protein domain specific binding;GO:0051020//GTPase binding;GO:0098772//molecular function regulator	GO:0002252//immune effector process;GO:0002253//activation of immune response;GO:0002376//immune system process;GO:0002429//immune response-activating cell surface receptor signaling pathway;GO:0002431//Fc receptor mediated stimulatory signaling pathway;GO:0002433//immune response-regulating cell surface receptor signaling pathway involved in phagocytosis;GO:0002682//regulation of immune system p…
A306_00007985	ERCC6L2	DNA excision repair protein ERCC-6-like 2					GO:0005575//cellular_component;GO:0005622//intracellular anatomical structure;GO:0005634//nucleus;GO:0005654//nucleoplasm;GO:0005737//cytoplasm;GO:0005739//mitochondrion;GO:0005813//centrosome;GO:0005815//microtubule organizing center;GO:0005829//cytosol;GO:0005856//cytoskeleton;GO:0015630//microtubule cytoskeleton;GO:0031974//membrane-enclosed lumen;GO:0031981//nuclear lumen;GO:0032991//protein-…	GO:0000166//nucleotide binding;GO:0003674//molecular_function;GO:0003676//nucleic acid binding;GO:0003677//DNA binding;GO:0003723//RNA binding;GO:0003824//catalytic activity;GO:0004386//helicase activity;GO:0005488//binding;GO:0005515//protein binding;GO:0005524//ATP binding;GO:0016462//pyrophosphatase activity;GO:0016787//hydrolase activity;GO:0016817//hydrolase activity, acting on acid anhydrid…	GO:0000302//response to reactive oxygen species;GO:0006139//nucleobase-containing compound metabolic process;GO:0006259//DNA metabolic process;GO:0006281//DNA repair;GO:0006397//mRNA processing;GO:0006725//cellular aromatic compound metabolic process;GO:0006807//nitrogen compound metabolic process;GO:0006950//response to stress;GO:0006974//cellular response to DNA damage stimulus;GO:0006979//resp…
A306_00015118	ETNK1	ethanolamine kinase 1	Metabolism;Metabolism	Global and overview maps;Lipid metabolism	ko01100//Metabolic pathways;ko00564//Glycerophospholipid metabolism	K00894;K00894	GO:0005575//cellular_component;GO:0005622//intracellular anatomical structure;GO:0005634//nucleus;GO:0005654//nucleoplasm;GO:0005737//cytoplasm;GO:0005829//cytosol;GO:0005886//plasma membrane;GO:0016020//membrane;GO:0031974//membrane-enclosed lumen;GO:0031981//nuclear lumen;GO:0043226//organelle;GO:0043227//membrane-bounded organelle;GO:0043229//intracellular organelle;GO:0043231//intracellular m…	GO:0000166//nucleotide binding;GO:0003674//molecular_function;GO:0003824//catalytic activity;GO:0004305//ethanolamine kinase activity;GO:0005488//binding;GO:0005524//ATP binding;GO:0016301//kinase activity;GO:0016740//transferase activity;GO:0016772//transferase activity, transferring phosphorus-containing groups;GO:0016773//phosphotransferase activity, alcohol group as acceptor;GO:0017076//purin…	GO:0006629//lipid metabolic process;GO:0006644//phospholipid metabolic process;GO:0006646//phosphatidylethanolamine biosynthetic process;GO:0006650//glycerophospholipid metabolic process;GO:0006793//phosphorus metabolic process;GO:0006796//phosphate-containing compound metabolic process;GO:0008150//biological_process;GO:0008152//metabolic process;GO:0008610//lipid biosynthetic process;GO:0008654/…
A306_00009607	FCHSD2	F-BAR and double SH3 domains protein 2					GO:0005575//cellular_component;GO:0005622//intracellular anatomical structure;GO:0005737//cytoplasm;GO:0005768//endosome;GO:0012505//endomembrane system;GO:0016021//integral component of membrane;GO:0031410//cytoplasmic vesicle;GO:0031594//neuromuscular junction;GO:0031982//vesicle;GO:0043226//organelle;GO:0043227//membrane-bounded organelle;GO:0043229//intracellular organelle;GO:0045202//synapse…	GO:0005515//protein binding;GO:0038023//signaling receptor activity	GO:0007154//cell communication;GO:0007267//cell-cell signaling;GO:0007268//chemical synaptic transmission;GO:0007274//neuromuscular synaptic transmission;GO:0008064//regulation of actin polymerization or depolymerization;GO:0008150//biological_process;GO:0009987//cellular process;GO:0016043//cellular component organization;GO:0023052//signaling;GO:0030832//regulation of actin filament length;GO:0…
A306_00007993	Gabbr2	gamma-aminobutyric acid type B receptor subunit 2	Environmental Information Processing;Environmental Information Processing;Organismal Systems;Human Diseases;Organismal Systems;Organismal Systems;Organismal Systems	Signaling molecules and interaction;Signal transduction;Endocrine system;Substance dependence;Nervous system;Endocrine system;Sensory system	ko04080//Neuroactive ligand-receptor interaction;ko04024//cAMP signaling pathway;ko04915//Estrogen signaling pathway;ko05032//Morphine addiction;ko04727//GABAergic synapse;ko04929//GnRH secretion;ko04742//Taste transduction	K04615;K04615;K04615;K04615;K04615;K04615;K04615	GO:0005575//cellular_component;GO:0005886//plasma membrane;GO:0005887//integral component of plasma membrane;GO:0016020//membrane;GO:0016021//integral component of membrane;GO:0031224//intrinsic component of membrane;GO:0031226//intrinsic component of plasma membrane;GO:0032991//protein-containing complex;GO:0038037//G protein-coupled receptor dimeric complex;GO:0038039//G protein-coupled recepto…	GO:0003674//molecular_function;GO:0004888//transmembrane signaling receptor activity;GO:0004930//G protein-coupled receptor activity;GO:0004965//G protein-coupled GABA receptor activity;GO:0005488//binding;GO:0005515//protein binding;GO:0016917//GABA receptor activity;GO:0030594//neurotransmitter receptor activity;GO:0038023//signaling receptor activity;GO:0046982//protein heterodimerization acti…	GO:0001505//regulation of neurotransmitter levels;GO:0002791//regulation of peptide secretion;GO:0002792//negative regulation of peptide secretion;GO:0007154//cell communication;GO:0007165//signal transduction;GO:0007186//G protein-coupled receptor signaling pathway;GO:0007187//G protein-coupled receptor signaling pathway, coupled to cyclic nucleotide second messenger;GO:0007188//adenylate cyclas…
A306_00000317	Gas8						GO:0005575//cellular_component;GO:0005622//intracellular;GO:0005623//cell;GO:0005737//cytoplasm;GO:0005794//Golgi apparatus;GO:0005815//microtubule organizing center;GO:0005856//cytoskeleton;GO:0005874//microtubule;GO:0005929//cilium;GO:0005930//axoneme;GO:0012505//endomembrane system;GO:0015630//microtubule cytoskeleton;GO:0031514//motile cilium;GO:0032838//cell projection cytoplasm;GO:0036064//…	GO:0003674//molecular_function;GO:0005488//binding;GO:0005515//protein binding;GO:0005524//ATP binding;GO:0008017//microtubule binding;GO:0008092//cytoskeletal protein binding;GO:0015631//tubulin binding;GO:0017016//Ras GTPase binding;GO:0017137//Rab GTPase binding;GO:0019899//enzyme binding;GO:0031267//small GTPase binding;GO:0051020//GTPase binding	GO:0000226//microtubule cytoskeleton organization;GO:0001539//cilium or flagellum-dependent cell motility;GO:0001578//microtubule bundle formation;GO:0003341//cilium movement;GO:0003351//epithelial cilium movement;GO:0003355//cilium movement involved in otolith formation;GO:0006928//movement of cell or subcellular component;GO:0006996//organelle organization;GO:0007010//cytoskeleton organization;…
A306_00000097	gmppaa		Metabolism;Metabolism;Metabolism	Global and overview maps;Carbohydrate metabolism;Carbohydrate metabolism	ko01100//Metabolic pathways;ko00520//Amino sugar and nucleotide sugar metabolism;ko00051//Fructose and mannose metabolism	K00966;K00966;K00966	GO:0005575//cellular_component;GO:0005622//intracellular;GO:0005623//cell;GO:0005737//cytoplasm;GO:0005829//cytosol;GO:0044424//intracellular part;GO:0044444//cytoplasmic part;GO:0044464//cell part	GO:0000166//nucleotide binding;GO:0001882//nucleoside binding;GO:0001883//purine nucleoside binding;GO:0003674//molecular_function;GO:0003824//catalytic activity;GO:0003983//UTP:glucose-1-phosphate uridylyltransferase activity;GO:0004475//mannose-1-phosphate guanylyltransferase activity;GO:0005488//binding;GO:0005525//GTP binding;GO:0008878//glucose-1-phosphate adenylyltransferase activity;GO:000…	GO:0000271//polysaccharide biosynthetic process;GO:0005978//glycogen biosynthetic process;GO:0006139//nucleobase-containing compound metabolic process;GO:0006464//cellular protein modification process;GO:0006486//protein glycosylation;GO:0006725//cellular aromatic compound metabolic process;GO:0006807//nitrogen compound metabolic process;GO:0008150//biological_process;GO:0008152//metabolic proces…
A306_00000158	GRK2		Cellular Processes;Organismal Systems;Organismal Systems;Human Diseases;Organismal Systems;Environmental Information Processing;Organismal Systems	Transport and catabolism;Immune system;Nervous system;Substance dependence;Sensory system;Signal transduction;Sensory system	ko04144//Endocytosis;ko04062//Chemokine signaling pathway;ko04724//Glutamatergic synapse;ko05032//Morphine addiction;ko04740//Olfactory transduction;ko04340//Hedgehog signaling pathway;ko04745//Phototransduction - fly	K00910;K00910;K00910;K00910;K00910;K00910;K00910	GO:0005575//cellular_component;GO:0005622//intracellular;GO:0005623//cell;GO:0005634//nucleus;GO:0005737//cytoplasm;GO:0005829//cytosol;GO:0005886//plasma membrane;GO:0005901//caveola;GO:0005929//cilium;GO:0016020//membrane;GO:0016323//basolateral plasma membrane;GO:0016324//apical plasma membrane;GO:0030424//axon;GO:0030425//dendrite;GO:0036477//somatodendritic compartment;GO:0042995//cell proje…	GO:0000166//nucleotide binding;GO:0001664//G-protein coupled receptor binding;GO:0003674//molecular_function;GO:0003824//catalytic activity;GO:0004644//phosphoribosylglycinamide formyltransferase activity;GO:0004672//protein kinase activity;GO:0004674//protein serine/threonine kinase activity;GO:0004703//G-protein coupled receptor kinase activity;GO:0005102//receptor binding;GO:0005488//binding;G…	GO:0000003//reproduction;GO:0000302//response to reactive oxygen species;GO:0001541//ovarian follicle development;GO:0001678//cellular glucose homeostasis;GO:0001817//regulation of cytokine production;GO:0001819//positive regulation of cytokine production;GO:0001932//regulation of protein phosphorylation;GO:0001933//negative regulation of protein phosphorylation;GO:0002026//regulation of the forc…
A306_00007989	HABP4	intracellular hyaluronan-binding protein 4					GO:0005575//cellular_component;GO:0005576//extracellular region;GO:0005622//intracellular anatomical structure;GO:0005634//nucleus;GO:0005654//nucleoplasm;GO:0005730//nucleolus;GO:0005737//cytoplasm;GO:0005829//cytosol;GO:0010494//cytoplasmic stress granule;GO:0015030//Cajal body;GO:0016020//membrane;GO:0016021//integral component of membrane;GO:0016442//RISC complex;GO:0016528//sarcoplasm;GO:001…	GO:0003674//molecular_function;GO:0003676//nucleic acid binding;GO:0003723//RNA binding;GO:0005488//binding;GO:0005539//glycosaminoglycan binding;GO:0005540//hyaluronic acid binding;GO:0031406//carboxylic acid binding;GO:0036094//small molecule binding;GO:0043167//ion binding;GO:0043168//anion binding;GO:0043177//organic acid binding;GO:0097159//organic cyclic compound binding;GO:0097367//carbohy…	GO:0002576//platelet degranulation;GO:0006022//aminoglycan metabolic process;GO:0006082//organic acid metabolic process;GO:0006139//nucleobase-containing compound metabolic process;GO:0006351//transcription, DNA-templated;GO:0006355//regulation of transcription, DNA-templated;GO:0006396//RNA processing;GO:0006397//mRNA processing;GO:0006417//regulation of translation;GO:0006446//regulation of tra…
A306_00015131	HAS3	hyaluronan synthase 3					GO:0005575//cellular_component;GO:0005576//extracellular region;GO:0005622//intracellular anatomical structure;GO:0005737//cytoplasm;GO:0005886//plasma membrane;GO:0005887//integral component of plasma membrane;GO:0016020//membrane;GO:0016021//integral component of membrane;GO:0031224//intrinsic component of membrane;GO:0031226//intrinsic component of plasma membrane;GO:0036117//hyaluranon cable;…	GO:0003674//molecular_function;GO:0003824//catalytic activity;GO:0008194//UDP-glycosyltransferase activity;GO:0008375//acetylglucosaminyltransferase activity;GO:0016740//transferase activity;GO:0016757//glycosyltransferase activity;GO:0016758//hexosyltransferase activity;GO:0050501//hyaluronan synthase activity	GO:0000271//polysaccharide biosynthetic process;GO:0005975//carbohydrate metabolic process;GO:0005976//polysaccharide metabolic process;GO:0006022//aminoglycan metabolic process;GO:0006023//aminoglycan biosynthetic process;GO:0006024//glycosaminoglycan biosynthetic process;GO:0006082//organic acid metabolic process;GO:0006355//regulation of transcription, DNA-templated;GO:0006807//nitrogen compou…
A306_00009604	HINT1	histidine triad nucleotide-binding protein 1					GO:0000118//histone deacetylase complex;GO:0005575//cellular_component;GO:0005622//intracellular anatomical structure;GO:0005634//nucleus;GO:0005654//nucleoplasm;GO:0005737//cytoplasm;GO:0005829//cytosol;GO:0005856//cytoskeleton;GO:0005886//plasma membrane;GO:0016020//membrane;GO:0031974//membrane-enclosed lumen;GO:0031981//nuclear lumen;GO:0032991//protein-containing complex;GO:0043226//organell…	GO:0000166//nucleotide binding;GO:0003674//molecular_function;GO:0003824//catalytic activity;GO:0005080//protein kinase C binding;GO:0005488//binding;GO:0005515//protein binding;GO:0016787//hydrolase activity;GO:0019899//enzyme binding;GO:0019900//kinase binding;GO:0019901//protein kinase binding;GO:0036094//small molecule binding;GO:0097159//organic cyclic compound binding;GO:1901265//nucleoside…	GO:0006139//nucleobase-containing compound metabolic process;GO:0006163//purine nucleotide metabolic process;GO:0006195//purine nucleotide catabolic process;GO:0006351//transcription, DNA-templated;GO:0006355//regulation of transcription, DNA-templated;GO:0006725//cellular aromatic compound metabolic process;GO:0006753//nucleoside phosphate metabolic process;GO:0006793//phosphorus metabolic proce…
A306_00015110	HSPA12B	heat shock 70 kDa protein 12B						GO:0005515//protein binding;GO:0005524//ATP binding;GO:0016887//ATP hydrolysis activity;GO:0051082//unfolded protein binding	GO:0006457//protein folding;GO:0006950//response to stress
A306_00007990	IFIT5	interferon-induced protein with tetratricopeptide repeats 5					GO:0045203//integral component of cell outer membrane	GO:0005215//transporter activity;GO:0005515//protein binding	GO:0015774//polysaccharide transport;GO:0042710//biofilm formation
A306_00009600	ISOC1	Isochorismatase domain-containing protein 1					GO:0005575//cellular_component;GO:0005622//intracellular anatomical structure;GO:0005737//cytoplasm;GO:0005777//peroxisome;GO:0042579//microbody;GO:0043226//organelle;GO:0043227//membrane-bounded organelle;GO:0043229//intracellular organelle;GO:0043231//intracellular membrane-bounded organelle	GO:0003674//molecular_function;GO:0003824//catalytic activity	GO:0008150//biological_process;GO:0008152//metabolic process
A306_00009591	LMNB1	lamin-B1	Cellular Processes;Cellular Processes	Cell growth and death;Cell growth and death	ko04210//Apoptosis;ko04214//Apoptosis - fly	K07611;K07611	GO:0005575//cellular_component;GO:0005622//intracellular anatomical structure;GO:0005634//nucleus;GO:0005635//nuclear envelope;GO:0005637//nuclear inner membrane;GO:0005638//lamin filament;GO:0005652//nuclear lamina;GO:0005654//nucleoplasm;GO:0005737//cytoplasm;GO:0005856//cytoskeleton;GO:0005882//intermediate filament;GO:0009360//DNA polymerase III complex;GO:0012505//endomembrane system;GO:0016…	GO:0003674//molecular_function;GO:0003677//DNA binding;GO:0003887//DNA-directed DNA polymerase activity;GO:0005198//structural molecule activity;GO:0005488//binding;GO:0005515//protein binding;GO:0008408//3'-5' exonuclease activity;GO:0008432//JUN kinase binding;GO:0019899//enzyme binding;GO:0019900//kinase binding;GO:0019901//protein kinase binding;GO:0043274//phospholipase binding	GO:0001932//regulation of protein phosphorylation;GO:0001934//positive regulation of protein phosphorylation;GO:0006260//DNA replication;GO:0006915//apoptotic process;GO:0007154//cell communication;GO:0007165//signal transduction;GO:0007166//cell surface receptor signaling pathway;GO:0007275//multicellular organism development;GO:0007346//regulation of mitotic cell cycle;GO:0007399//nervous syste…
A306_00009592	Marchf3						GO:0000323//lytic vacuole;GO:0005575//cellular_component;GO:0005622//intracellular anatomical structure;GO:0005737//cytoplasm;GO:0005764//lysosome;GO:0005768//endosome;GO:0005769//early endosome;GO:0005773//vacuole;GO:0010008//endosome membrane;GO:0012505//endomembrane system;GO:0012506//vesicle membrane;GO:0016020//membrane;GO:0016021//integral component of membrane;GO:0030659//cytoplasmic vesic…	GO:0003674//molecular_function;GO:0003824//catalytic activity;GO:0003964//RNA-directed DNA polymerase activity;GO:0005488//binding;GO:0008270//zinc ion binding;GO:0016740//transferase activity;GO:0043167//ion binding;GO:0043169//cation binding;GO:0046872//metal ion binding;GO:0046914//transition metal ion binding	GO:0000373//Group II intron splicing;GO:0006464//cellular protein modification process;GO:0006807//nitrogen compound metabolic process;GO:0006810//transport;GO:0006897//endocytosis;GO:0008150//biological_process;GO:0008152//metabolic process;GO:0009987//cellular process;GO:0016192//vesicle-mediated transport;GO:0016567//protein ubiquitination;GO:0019538//protein metabolic process;GO:0032446//prot…
A306_00013973	MC1R	melanocortin-1 receptor	Environmental Information Processing;Organismal Systems	Signaling molecules and interaction;Endocrine system	ko04080//Neuroactive ligand-receptor interaction;ko04916//Melanogenesis	K04199;K04199	GO:0005575//cellular_component;GO:0005622//intracellular anatomical structure;GO:0005737//cytoplasm;GO:0005856//cytoskeleton;GO:0005874//microtubule;GO:0005886//plasma membrane;GO:0015630//microtubule cytoskeleton;GO:0016020//membrane;GO:0016021//integral component of membrane;GO:0030424//axon;GO:0030425//dendrite;GO:0031224//intrinsic component of membrane;GO:0036477//somatodendritic compartment…	GO:0000166//nucleotide binding;GO:0001653//peptide receptor activity;GO:0001882//nucleoside binding;GO:0001883//purine nucleoside binding;GO:0003674//molecular_function;GO:0003824//catalytic activity;GO:0003924//GTPase activity;GO:0004888//transmembrane signaling receptor activity;GO:0004930//G protein-coupled receptor activity;GO:0004977//melanocortin receptor activity;GO:0004980//melanocyte-sti…	GO:0000278//mitotic cell cycle;GO:0000902//cell morphogenesis;GO:0000904//cell morphogenesis involved in differentiation;GO:0001817//regulation of cytokine production;GO:0001818//negative regulation of cytokine production;GO:0003008//system process;GO:0006139//nucleobase-containing compound metabolic process;GO:0006259//DNA metabolic process;GO:0006281//DNA repair;GO:0006355//regulation of transc…
A306_00009611	MCU	calcium uniporter protein	Human Diseases;Environmental Information Processing;Human Diseases;Human Diseases;Human Diseases;Human Diseases;Human Diseases;Cellular Processes;Organismal Systems	Neurodegenerative disease;Signal transduction;Neurodegenerative disease;Neurodegenerative disease;Neurodegenerative disease;Neurodegenerative disease;Neurodegenerative disease;Cell growth and death;Immune system	ko05022//Pathways of neurodegeneration - multiple diseases;ko04020//Calcium signaling pathway;ko05010//Alzheimer disease;ko05014//Amyotrophic lateral sclerosis;ko05012//Parkinson disease;ko05020//Prion disease;ko05017//Spinocerebellar ataxia;ko04218//Cellular senescence;ko04621//NOD-like receptor signaling pathway	K20858;K20858;K20858;K20858;K20858;K20858;K20858;K20858;K20858	GO:0005575//cellular_component;GO:0005622//intracellular anatomical structure;GO:0005737//cytoplasm;GO:0005739//mitochondrion;GO:0005740//mitochondrial envelope;GO:0005743//mitochondrial inner membrane;GO:0016020//membrane;GO:0016021//integral component of membrane;GO:0019866//organelle inner membrane;GO:0031090//organelle membrane;GO:0031224//intrinsic component of membrane;GO:0031300//intrinsic…	GO:0003674//molecular_function;GO:0005215//transporter activity;GO:0005216//ion channel activity;GO:0005261//cation channel activity;GO:0005262//calcium channel activity;GO:0005488//binding;GO:0005515//protein binding;GO:0008324//cation transmembrane transporter activity;GO:0015075//ion transmembrane transporter activity;GO:0015085//calcium ion transmembrane transporter activity;GO:0015267//chann…	GO:0002009//morphogenesis of an epithelium;GO:0002791//regulation of peptide secretion;GO:0002793//positive regulation of peptide secretion;GO:0003008//system process;GO:0006810//transport;GO:0006811//ion transport;GO:0006812//cation transport;GO:0006816//calcium ion transport;GO:0006839//mitochondrial transport;GO:0006851//mitochondrial calcium ion transmembrane transport;GO:0006873//cellular io…
A306_00009608	Mmd	monocyte to macrophage differentiation protein					GO:0000323//lytic vacuole;GO:0005575//cellular_component;GO:0005622//intracellular anatomical structure;GO:0005737//cytoplasm;GO:0005764//lysosome;GO:0005765//lysosomal membrane;GO:0005768//endosome;GO:0005770//late endosome;GO:0005773//vacuole;GO:0005774//vacuolar membrane;GO:0005794//Golgi apparatus;GO:0005886//plasma membrane;GO:0005887//integral component of plasma membrane;GO:0010008//endoso…	GO:0003674//molecular_function;GO:0003824//catalytic activity;GO:0004672//protein kinase activity;GO:0015267//channel activity;GO:0016301//kinase activity;GO:0016740//transferase activity;GO:0016772//transferase activity, transferring phosphorus-containing groups;GO:0016773//phosphotransferase activity, alcohol group as acceptor;GO:0038023//signaling receptor activity;GO:0060089//molecular transd…	GO:0001932//regulation of protein phosphorylation;GO:0001934//positive regulation of protein phosphorylation;GO:0006464//cellular protein modification process;GO:0006468//protein phosphorylation;GO:0006793//phosphorus metabolic process;GO:0006796//phosphate-containing compound metabolic process;GO:0006807//nitrogen compound metabolic process;GO:0007154//cell communication;GO:0007165//signal trans…
A306_00007994	MYH1B	Myosin-1B					GO:0016459//myosin complex	GO:0003774//cytoskeletal motor activity;GO:0005515//protein binding;GO:0005524//ATP binding	GO:0007059//chromosome segregation;GO:0030261//chromosome condensation
A306_00009609	NFIL3	nuclear factor interleukin-3-regulated protein					GO:0005575//cellular_component;GO:0005622//intracellular anatomical structure;GO:0005634//nucleus;GO:0005737//cytoplasm;GO:0043226//organelle;GO:0043227//membrane-bounded organelle;GO:0043229//intracellular organelle;GO:0043231//intracellular membrane-bounded organelle	GO:0000976//transcription cis-regulatory region binding;GO:0000977//RNA polymerase II transcription regulatory region sequence-specific DNA binding;GO:0000978//RNA polymerase II cis-regulatory region sequence-specific DNA binding;GO:0000981//DNA-binding transcription factor activity, RNA polymerase II-specific;GO:0000987//cis-regulatory region sequence-specific DNA binding;GO:0001067//transcripti…	GO:0000122//negative regulation of transcription by RNA polymerase II;GO:0002009//morphogenesis of an epithelium;GO:0002165//instar larval or pupal development;GO:0002376//immune system process;GO:0002520//immune system development;GO:0006139//nucleobase-containing compound metabolic process;GO:0006351//transcription, DNA-templated;GO:0006355//regulation of transcription, DNA-templated;GO:0006357…
A306_00014664	Pcdh15	protocadherin-15					GO:0001750//photoreceptor outer segment;GO:0005575//cellular_component;GO:0005576//extracellular region;GO:0005615//extracellular space;GO:0005622//intracellular anatomical structure;GO:0005737//cytoplasm;GO:0005886//plasma membrane;GO:0005887//integral component of plasma membrane;GO:0005929//cilium;GO:0016020//membrane;GO:0016021//integral component of membrane;GO:0031224//intrinsic component o…	GO:0003674//molecular_function;GO:0005488//binding;GO:0005509//calcium ion binding;GO:0005515//protein binding;GO:0043167//ion binding;GO:0043169//cation binding;GO:0044877//protein-containing complex binding;GO:0046872//metal ion binding;GO:0047485//protein N-terminus binding	GO:0000902//cell morphogenesis;GO:0000904//cell morphogenesis involved in differentiation;GO:0001894//tissue homeostasis;GO:0001895//retina homeostasis;GO:0001964//startle response;GO:0002009//morphogenesis of an epithelium;GO:0002064//epithelial cell development;GO:0002065//columnar/cuboidal epithelial cell differentiation;GO:0002066//columnar/cuboidal epithelial cell development;GO:0002093//aud…
A306_00009590	PHAX	phosphorylated adapter RNA export protein	Genetic Information Processing	Translation	ko03013//Nucleocytoplasmic transport	K14291	GO:0000502//proteasome complex;GO:0005575//cellular_component;GO:0005622//intracellular anatomical structure;GO:0005634//nucleus;GO:0005654//nucleoplasm;GO:0005737//cytoplasm;GO:0005813//centrosome;GO:0005815//microtubule organizing center;GO:0005829//cytosol;GO:0005838//proteasome regulatory particle;GO:0005856//cytoskeleton;GO:0015030//Cajal body;GO:0015630//microtubule cytoskeleton;GO:0016604/…	GO:0003674//molecular_function;GO:0003676//nucleic acid binding;GO:0003723//RNA binding;GO:0005488//binding;GO:0005515//protein binding;GO:0008134//transcription factor binding;GO:0015643//toxic substance binding;GO:0097159//organic cyclic compound binding;GO:1901363//heterocyclic compound binding	GO:0000079//regulation of cyclin-dependent protein serine/threonine kinase activity;GO:0000122//negative regulation of transcription by RNA polymerase II;GO:0001558//regulation of cell growth;GO:0001932//regulation of protein phosphorylation;GO:0001933//negative regulation of protein phosphorylation;GO:0001934//positive regulation of protein phosphorylation;GO:0006139//nucleobase-containing compo…
A306_00013975	Pnpla7	patatin-like phospholipase domain-containing protein 7	Metabolism	Lipid metabolism	ko00564//Glycerophospholipid metabolism	K14676	GO:0000323//lytic vacuole;GO:0005575//cellular_component;GO:0005622//intracellular anatomical structure;GO:0005634//nucleus;GO:0005635//nuclear envelope;GO:0005737//cytoplasm;GO:0005739//mitochondrion;GO:0005740//mitochondrial envelope;GO:0005764//lysosome;GO:0005765//lysosomal membrane;GO:0005773//vacuole;GO:0005774//vacuolar membrane;GO:0005783//endoplasmic reticulum;GO:0005789//endoplasmic ret…	GO:0003674//molecular_function;GO:0003824//catalytic activity;GO:0004620//phospholipase activity;GO:0004622//lysophospholipase activity;GO:0004932//mating-type factor pheromone receptor activity;GO:0016298//lipase activity;GO:0016787//hydrolase activity;GO:0016788//hydrolase activity, acting on ester bonds;GO:0052689//carboxylic ester hydrolase activity	GO:0000746//conjugation;GO:0006629//lipid metabolic process;GO:0007186//G protein-coupled receptor signaling pathway;GO:0008150//biological_process;GO:0008152//metabolic process;GO:0009056//catabolic process;GO:0016042//lipid catabolic process;GO:0032502//developmental process;GO:0044238//primary metabolic process;GO:0071704//organic substance metabolic process;GO:1901575//organic substance catab…
A306_00009601	pol							GO:0003676//nucleic acid binding;GO:0004523//RNA-DNA hybrid ribonuclease activity	GO:0015074//DNA integration
A306_00007991	PRXL2C						GO:0016021//integral component of membrane	GO:0003674//molecular_function;GO:0016209//antioxidant activity;GO:0016491//oxidoreductase activity;GO:0017176//phosphatidylinositol N-acetylglucosaminyltransferase activity	GO:0006506//GPI anchor biosynthetic process;GO:0008150//biological_process;GO:0008152//metabolic process;GO:0009636//response to toxic substance;GO:0009987//cellular process;GO:0042221//response to chemical;GO:0050896//response to stimulus;GO:0051716//cellular response to stimulus;GO:0070887//cellular response to chemical stimulus;GO:0097237//cellular response to toxic substance;GO:0098542//defen…
A306_00000279	ptch1		Human Diseases;Human Diseases;Environmental Information Processing	Cancer: overview;Cancer: specific types;Signal transduction	ko05200//Pathways in cancer;ko05217//Basal cell carcinoma;ko04340//Hedgehog signaling pathway	K11101;K11101;K11101	GO:0005575//cellular_component;GO:0016020//membrane;GO:0016021//integral component of membrane;GO:0031224//intrinsic component of membrane;GO:0044425//membrane part	GO:0001664//G-protein coupled receptor binding;GO:0003674//molecular_function;GO:0004888//transmembrane signaling receptor activity;GO:0005102//receptor binding;GO:0005119//smoothened binding;GO:0005488//binding;GO:0005515//protein binding;GO:0008158//hedgehog receptor activity;GO:0038023//signaling receptor activity;GO:0060089//molecular transducer activity;GO:0097108//hedgehog family protein bi…	GO:0000902//cell morphogenesis;GO:0000904//cell morphogenesis involved in differentiation;GO:0001503//ossification;GO:0001649//osteoblast differentiation;GO:0001654//eye development;GO:0001708//cell fate specification;GO:0001709//cell fate determination;GO:0003002//regionalization;GO:0006928//movement of cell or subcellular component;GO:0006935//chemotaxis;GO:0007154//cell communication;GO:000716…
A306_00009612	Rtn4ip1	Reticulon-4-interacting protein 1					GO:0005575//cellular_component;GO:0005622//intracellular anatomical structure;GO:0005737//cytoplasm;GO:0005739//mitochondrion;GO:0005740//mitochondrial envelope;GO:0005741//mitochondrial outer membrane;GO:0016020//membrane;GO:0019867//outer membrane;GO:0031090//organelle membrane;GO:0031966//mitochondrial membrane;GO:0031967//organelle envelope;GO:0031968//organelle outer membrane;GO:0031975//env…	GO:0003674//molecular_function;GO:0003824//catalytic activity;GO:0004024//alcohol dehydrogenase activity, zinc-dependent;GO:0004488//methylenetetrahydrofolate dehydrogenase (NADP+) activity;GO:0005488//binding;GO:0008270//zinc ion binding;GO:0008743//L-threonine 3-dehydrogenase activity;GO:0016491//oxidoreductase activity;GO:0016614//oxidoreductase activity, acting on CH-OH group of donors;GO:001…	GO:0000003//reproduction;GO:0000302//response to reactive oxygen species;GO:0000303//response to superoxide;GO:0000305//response to oxygen radical;GO:0001654//eye development;GO:0001754//eye photoreceptor cell differentiation;GO:0002376//immune system process;GO:0003407//neural retina development;GO:0006113//fermentation;GO:0006520//cellular amino acid metabolic process;GO:0006567//threonine cata…
A306_00000328	Siglec1		Environmental Information Processing	Signaling molecules and interaction	ko04514//Cell adhesion molecules	K06548	GO:0005575//cellular_component;GO:0005576//extracellular region;GO:0005623//cell;GO:0005886//plasma membrane;GO:0016020//membrane;GO:0016021//integral component of membrane;GO:0031224//intrinsic component of membrane;GO:0044425//membrane part;GO:0044464//cell part;GO:0071944//cell periphery	GO:0003674//molecular_function;GO:0005488//binding;GO:0030246//carbohydrate binding	GO:0006810//transport;GO:0006897//endocytosis;GO:0006950//response to stress;GO:0006952//defense response;GO:0006954//inflammatory response;GO:0007155//cell adhesion;GO:0007160//cell-matrix adhesion;GO:0008150//biological_process;GO:0009966//regulation of signal transduction;GO:0009967//positive regulation of signal transduction;GO:0010646//regulation of cell communication;GO:0010647//positive re…
A306_00009593	SIGLEC15	sialic acid-binding Ig-like lectin 15					GO:0005575//cellular_component;GO:0005886//plasma membrane;GO:0016020//membrane;GO:0016021//integral component of membrane;GO:0031224//intrinsic component of membrane;GO:0032991//protein-containing complex;GO:0071944//cell periphery	-	GO:0002376//immune system process;GO:0002682//regulation of immune system process;GO:0002761//regulation of myeloid leukocyte differentiation;GO:0006950//response to stress;GO:0006952//defense response;GO:0006955//immune response;GO:0008150//biological_process;GO:0032956//regulation of actin cytoskeleton organization;GO:0032970//regulation of actin filament-based process;GO:0033043//regulation of…
A306_00009606	SIM2	single-minded homolog 2					GO:0005575//cellular_component;GO:0005622//intracellular anatomical structure;GO:0005634//nucleus;GO:0005654//nucleoplasm;GO:0016604//nuclear body;GO:0031974//membrane-enclosed lumen;GO:0031981//nuclear lumen;GO:0043226//organelle;GO:0043227//membrane-bounded organelle;GO:0043229//intracellular organelle;GO:0043231//intracellular membrane-bounded organelle;GO:0043233//organelle lumen;GO:0070013//…	GO:0000981//DNA-binding transcription factor activity, RNA polymerase II-specific;GO:0003674//molecular_function;GO:0003676//nucleic acid binding;GO:0003677//DNA binding;GO:0003700//DNA-binding transcription factor activity;GO:0005488//binding;GO:0005515//protein binding;GO:0046982//protein heterodimerization activity;GO:0046983//protein dimerization activity;GO:0097159//organic cyclic compound b…	GO:0000122//negative regulation of transcription by RNA polymerase II;GO:0006139//nucleobase-containing compound metabolic process;GO:0006351//transcription, DNA-templated;GO:0006355//regulation of transcription, DNA-templated;GO:0006357//regulation of transcription by RNA polymerase II;GO:0006725//cellular aromatic compound metabolic process;GO:0006807//nitrogen compound metabolic process;GO:000…
A306_00000427	Sntb2						GO:0005575//cellular_component;GO:0005622//intracellular;GO:0005623//cell;GO:0005737//cytoplasm;GO:0005856//cytoskeleton;GO:0005874//microtubule;GO:0005886//plasma membrane;GO:0012505//endomembrane system;GO:0012506//vesicle membrane;GO:0015627//type II protein secretion system complex;GO:0015630//microtubule cytoskeleton;GO:0016010//dystrophin-associated glycoprotein complex;GO:0016020//membrane…	GO:0003674//molecular_function;GO:0003779//actin binding;GO:0004252//serine-type endopeptidase activity;GO:0005198//structural molecule activity;GO:0005488//binding;GO:0005515//protein binding;GO:0005516//calmodulin binding;GO:0008092//cytoskeletal protein binding;GO:0008565//protein transporter activity	GO:0006508//proteolysis;GO:0006950//response to stress;GO:0015628//protein secretion by the type II secretion system
A306_00000096	Speg						GO:0005575//cellular_component;GO:0005622//intracellular;GO:0005623//cell;GO:0005634//nucleus;GO:0005737//cytoplasm;GO:0030016//myofibril;GO:0030017//sarcomere;GO:0030018//Z disc;GO:0031674//I band;GO:0043226//organelle;GO:0043227//membrane-bounded organelle;GO:0043228//non-membrane-bounded organelle;GO:0043229//intracellular organelle;GO:0043231//intracellular membrane-bounded organelle;GO:00432…	GO:0000166//nucleotide binding;GO:0003674//molecular_function;GO:0003824//catalytic activity;GO:0004672//protein kinase activity;GO:0004674//protein serine/threonine kinase activity;GO:0005085//guanyl-nucleotide exchange factor activity;GO:0005488//binding;GO:0005515//protein binding;GO:0005524//ATP binding;GO:0008144//drug binding;GO:0016301//kinase activity;GO:0016740//transferase activity;GO:0…	GO:0001701//in utero embryonic development;GO:0006464//cellular protein modification process;GO:0006468//protein phosphorylation;GO:0006793//phosphorus metabolic process;GO:0006796//phosphate-containing compound metabolic process;GO:0006807//nitrogen compound metabolic process;GO:0007275//multicellular organism development;GO:0007507//heart development;GO:0007517//muscle organ development;GO:0008…
A306_00000311	Ssh3	protein phosphatase Slingshot homolog 3	Cellular Processes;Organismal Systems	Cell motility;Development and regeneration	ko04810//Regulation of actin cytoskeleton;ko04360//Axon guidance	K05766;K05766	GO:0005575//cellular_component;GO:0005622//intracellular;GO:0005623//cell;GO:0005634//nucleus;GO:0005737//cytoplasm;GO:0005856//cytoskeleton;GO:0043226//organelle;GO:0043227//membrane-bounded organelle;GO:0043228//non-membrane-bounded organelle;GO:0043229//intracellular organelle;GO:0043231//intracellular membrane-bounded organelle;GO:0043232//intracellular non-membrane-bounded organelle;GO:00444…	GO:0003674//molecular_function;GO:0003779//actin binding;GO:0003824//catalytic activity;GO:0004721//phosphoprotein phosphatase activity;GO:0004725//protein tyrosine phosphatase activity;GO:0005488//binding;GO:0005515//protein binding;GO:0008092//cytoskeletal protein binding;GO:0008138//protein tyrosine/serine/threonine phosphatase activity;GO:0016787//hydrolase activity;GO:0016788//hydrolase acti…	GO:0000278//mitotic cell cycle;GO:0000902//cell morphogenesis;GO:0000904//cell morphogenesis involved in differentiation;GO:0001654//eye development;GO:0006464//cellular protein modification process;GO:0006470//protein dephosphorylation;GO:0006793//phosphorus metabolic process;GO:0006796//phosphate-containing compound metabolic process;GO:0006807//nitrogen compound metabolic process;GO:0006810//t…
A306_00009613	SYK	tyrosine-protein kinase SYK	Environmental Information Processing;Human Diseases;Human Diseases;Human Diseases;Human Diseases;Environmental Information Processing;Human Diseases;Organismal Systems;Human Diseases;Organismal Systems;Environmental Information Processing;Organismal Systems;Organismal Systems;Organismal Systems;Organismal Systems;Organismal Systems;Organismal Systems	Signal transduction;Infectious disease: viral;Infectious disease: viral;Infectious disease: viral;Cancer: overview;Signal transduction;Infectious disease: viral;Immune system;Infectious disease: bacterial;Immune system;Signal transduction;Immune system;Development and regeneration;Immune system;Immune system;Immune system;Immune system	ko04151//PI3K-Akt signaling pathway;ko05168//Herpes simplex virus 1 infection;ko05169//Epstein-Barr virus infection;ko05171//Coronavirus disease - COVID-19;ko05203//Viral carcinogenesis;ko04072//Phospholipase D signaling pathway;ko05167//Kaposi sarcoma-associated herpesvirus infection;ko04613//Neutrophil extracellular trap formation;ko05152//Tuberculosis;ko04611//Platelet activation;ko04064//NF-k…	K05855;K05855;K05855;K05855;K05855;K05855;K05855;K05855;K05855;K05855;K05855;K05855;K05855;K05855;K05855;K05855;K05855	GO:0005575//cellular_component;GO:0005622//intracellular anatomical structure;GO:0005634//nucleus;GO:0005737//cytoplasm;GO:0005829//cytosol;GO:0005886//plasma membrane;GO:0009898//cytoplasmic side of plasma membrane;GO:0016020//membrane;GO:0019814//immunoglobulin complex;GO:0019815//B cell receptor complex;GO:0019897//extrinsic component of plasma membrane;GO:0019898//extrinsic component of membr…	GO:0000166//nucleotide binding;GO:0001784//phosphotyrosine residue binding;GO:0003674//molecular_function;GO:0003824//catalytic activity;GO:0004672//protein kinase activity;GO:0004674//protein serine/threonine kinase activity;GO:0004713//protein tyrosine kinase activity;GO:0004715//non-membrane spanning protein tyrosine kinase activity;GO:0004795//threonine synthase activity;GO:0005102//signaling…	GO:0000165//MAPK cascade;GO:0000302//response to reactive oxygen species;GO:0001525//angiogenesis;GO:0001568//blood vessel development;GO:0001775//cell activation;GO:0001817//regulation of cytokine production;GO:0001819//positive regulation of cytokine production;GO:0001820//serotonin secretion;GO:0001932//regulation of protein phosphorylation;GO:0001934//positive regulation of protein phosphoryl…
A306_00013974	Tcf25	transcription factor 25					GO:0005575//cellular_component;GO:0005622//intracellular anatomical structure;GO:0005634//nucleus;GO:0005737//cytoplasm;GO:0032991//protein-containing complex;GO:0043226//organelle;GO:0043227//membrane-bounded organelle;GO:0043229//intracellular organelle;GO:0043231//intracellular membrane-bounded organelle;GO:1990112//RQC complex	GO:0003674//molecular_function;GO:0003676//nucleic acid binding;GO:0003677//DNA binding;GO:0003700//DNA-binding transcription factor activity;GO:0005488//binding;GO:0097159//organic cyclic compound binding;GO:0140110//transcription regulator activity;GO:1901363//heterocyclic compound binding	GO:0000122//negative regulation of transcription by RNA polymerase II;GO:0006139//nucleobase-containing compound metabolic process;GO:0006351//transcription, DNA-templated;GO:0006355//regulation of transcription, DNA-templated;GO:0006357//regulation of transcription by RNA polymerase II;GO:0006412//translation;GO:0006414//translational elongation;GO:0006417//regulation of translation;GO:0006508//…
A306_00009605	TENM4	teneurin-4					GO:0005575//cellular_component;GO:0005622//intracellular anatomical structure;GO:0005634//nucleus;GO:0005737//cytoplasm;GO:0005886//plasma membrane;GO:0005887//integral component of plasma membrane;GO:0016020//membrane;GO:0016021//integral component of membrane;GO:0031224//intrinsic component of membrane;GO:0031226//intrinsic component of plasma membrane;GO:0042995//cell projection;GO:0043005//ne…	GO:0003674//molecular_function;GO:0003824//catalytic activity;GO:0005488//binding;GO:0005515//protein binding;GO:0042802//identical protein binding;GO:0042803//protein homodimerization activity;GO:0046982//protein heterodimerization activity;GO:0046983//protein dimerization activity;GO:0050839//cell adhesion molecule binding	GO:0000902//cell morphogenesis;GO:0000904//cell morphogenesis involved in differentiation;GO:0001702//gastrulation with mouth forming second;GO:0001708//cell fate specification;GO:0006508//proteolysis;GO:0006807//nitrogen compound metabolic process;GO:0006928//movement of cell or subcellular component;GO:0006935//chemotaxis;GO:0007154//cell communication;GO:0007155//cell adhesion;GO:0007156//homo…
A306_00009598	USP25	ubiquitin carboxyl-terminal hydrolase 25	Organismal Systems	Immune system	ko04657//IL-17 signaling pathway	K11849	GO:0000502//proteasome complex;GO:0005575//cellular_component;GO:0005622//intracellular anatomical structure;GO:0005634//nucleus;GO:0005737//cytoplasm;GO:0005783//endoplasmic reticulum;GO:0005829//cytosol;GO:0012505//endomembrane system;GO:0032991//protein-containing complex;GO:0043226//organelle;GO:0043227//membrane-bounded organelle;GO:0043229//intracellular organelle;GO:0043231//intracellular …	GO:0003674//molecular_function;GO:0003723//RNA binding;GO:0003824//catalytic activity;GO:0004843//thiol-dependent deubiquitinase;GO:0005488//binding;GO:0005515//protein binding;GO:0008233//peptidase activity;GO:0008234//cysteine-type peptidase activity;GO:0016787//hydrolase activity;GO:0019783//ubiquitin-like protein-specific protease activity;GO:0019899//enzyme binding;GO:0031625//ubiquitin prot…	GO:0006464//cellular protein modification process;GO:0006508//proteolysis;GO:0006511//ubiquitin-dependent protein catabolic process;GO:0006807//nitrogen compound metabolic process;GO:0008150//biological_process;GO:0008152//metabolic process;GO:0009056//catabolic process;GO:0009057//macromolecule catabolic process;GO:0009892//negative regulation of metabolic process;GO:0009894//regulation of catab…
A306_00013978	Vps9d1	VPS9 domain-containing protein 1						GO:0000155//phosphorelay sensor kinase activity;GO:0003674//molecular_function;GO:0005096//GTPase activator activity;GO:0005215//transporter activity;GO:0008047//enzyme activator activity;GO:0030234//enzyme regulator activity;GO:0030695//GTPase regulator activity;GO:0060589//nucleoside-triphosphatase regulator activity;GO:0098772//molecular function regulator	GO:0006139//nucleobase-containing compound metabolic process;GO:0006163//purine nucleotide metabolic process;GO:0006164//purine nucleotide biosynthetic process;GO:0006725//cellular aromatic compound metabolic process;GO:0006753//nucleoside phosphate metabolic process;GO:0006754//ATP biosynthetic process;GO:0006793//phosphorus metabolic process;GO:0006796//phosphate-containing compound metabolic p…
A306_00007988	Znf367	zinc finger protein 367					GO:0005575//cellular_component;GO:0005622//intracellular anatomical structure;GO:0005634//nucleus;GO:0005654//nucleoplasm;GO:0031974//membrane-enclosed lumen;GO:0031981//nuclear lumen;GO:0043226//organelle;GO:0043227//membrane-bounded organelle;GO:0043229//intracellular organelle;GO:0043231//intracellular membrane-bounded organelle;GO:0043233//organelle lumen;GO:0070013//intracellular organelle l…	GO:0003674//molecular_function;GO:0003676//nucleic acid binding;GO:0003677//DNA binding;GO:0003700//DNA-binding transcription factor activity;GO:0004652//polynucleotide adenylyltransferase activity;GO:0005488//binding;GO:0043167//ion binding;GO:0043169//cation binding;GO:0046872//metal ion binding;GO:0097159//organic cyclic compound binding;GO:0140110//transcription regulator activity;GO:1901363/…	GO:0006139//nucleobase-containing compound metabolic process;GO:0006351//transcription, DNA-templated;GO:0006355//regulation of transcription, DNA-templated;GO:0006357//regulation of transcription by RNA polymerase II;GO:0006725//cellular aromatic compound metabolic process;GO:0006807//nitrogen compound metabolic process;GO:0008150//biological_process;GO:0008152//metabolic process;GO:0009058//bio…
