# Supplementary material for: Whole-Genome Sequencing for Identifying Candidate Genes Related to the Special Phenotypes of the Taihu Dianzi Pigeon
Source: Animals (Basel). 2024 Mar 29;14(7):1047. doi: 10.3390/ani14071047 (PMC11011069; doi:10.3390/ani14071047)
Supplement: Supplementary file 1 [file animals-14-01047-s001.zip › Table S2.xlsx]

## Sheet: Sheet1
SNP	Chr	Location	Mutation	P
SNP1	AKCR02000003.1	38733606	A>C	2.16e-10
SNP2	AKCR02000004.1	43084519	G>A	7.31e-10
SNP3	AKCR02000005.1	4195349	C>G	3.54e-10
SNP4	AKCR02000005.1	4202906	T>C	5.87e-10
SNP5	AKCR02000005.1	4203835	C>T	2.03e-13
SNP6	AKCR02000005.1	4216190	G>T	9.14e-14
SNP7	AKCR02000005.1	4216656	T>A	2.1e-13
SNP8	AKCR02000005.1	4220410	G>T	1.44e-12
SNP9	AKCR02000005.1	4220431	G>A	1.44e-12
SNP10	AKCR02000005.1	6980109	G>A	8.81e-10
SNP11	AKCR02000005.1	16818951	A>G	2.59e-10
SNP12	AKCR02000005.1	16923180	G>T	3.75e-10
SNP13	AKCR02000005.1	16928343	C>T	6.9e-10
SNP14	AKCR02000005.1	16933503	A>T	8.15e-11
SNP15	AKCR02000005.1	16972963	A>G	1.95e-11
SNP16	AKCR02000005.1	17084341	A>T	1.95e-11
SNP17	AKCR02000005.1	17173185	C>A	8.15e-11
SNP18	AKCR02000005.1	17175238	C>A	2.72e-13
SNP19	AKCR02000005.1	17187530	T>C	1.57e-11
SNP20	AKCR02000005.1	17283785	T>C	8.15e-11
SNP21	AKCR02000005.1	17287522	C>T	3.55e-12
SNP22	AKCR02000005.1	17287973	A>G	5.49e-10
SNP23	AKCR02000005.1	17289172	T>C	6.2e-10
SNP24	AKCR02000005.1	17299535	C>T	2.75e-14
SNP25	AKCR02000005.1	22661666	C>T	1.27e-10
SNP26	AKCR02000006.1	24188330	G>A	4.28e-10
SNP27	AKCR02000006.1	24191573	G>T	4.28e-10
SNP28	AKCR02000006.1	24191652	A>G	4.28e-10
SNP29	AKCR02000006.1	24196608	C>T	4.28e-10
SNP30	AKCR02000006.1	24197024	C>T	4.28e-10
SNP31	AKCR02000006.1	24197406	G>A	4.28e-10
SNP32	AKCR02000006.1	24197933	C>T	4.28e-10
SNP33	AKCR02000008.1	255084	A>G	2.7e-10
SNP34	AKCR02000008.1	16162400	A>C	5.26e-10
SNP35	AKCR02000009.1	12777737	G>A	8.5e-10
SNP36	AKCR02000009.1	17935628	A>G	2.7e-10
SNP37	AKCR02000011.1	12672989	C>T	8.3e-11
SNP38	AKCR02000012.1	13016488	A>G	3.42e-10
SNP39	AKCR02000012.1	16383710	T>C	1.38e-12
SNP40	AKCR02000016.1	7992125	T>C	3.66e-11
SNP41	AKCR02000018.1	10418688	C>T	9.84e-13
SNP42	AKCR02000018.1	10419739	T>A	9.84e-13
SNP43	AKCR02000018.1	10424808	C>A	9.84e-13
SNP44	AKCR02000018.1	10424844	G>A	9.84e-13
SNP45	AKCR02000018.1	10425315	G>A	9.84e-13
SNP46	AKCR02000018.1	10425491	C>T	9.84e-13
SNP47	AKCR02000024.1	2840096	C>T	4.28e-10
SNP48	AKCR02000027.1	3320889	T>C	5.78e-10
SNP49	AKCR02000027.1	4144167	G>A	3.49e-15
SNP50	AKCR02000027.1	4144733	T>C	2.7e-10
SNP51	AKCR02000030.1	3346491	G>A	6.99e-10
SNP52	AKCR02000035.1	10556	A>G	2.02e-10
SNP53	AKCR02000035.1	12643	G>A	1.9e-10
SNP54	AKCR02000035.1	18628	C>T	7.32e-10
SNP55	AKCR02000040.1	1445385	A>T	6.9e-12
SNP56	AKCR02000040.1	4576677	G>A	3.52e-11
SNP57	AKCR02000040.1	4868336	G>A	4.06e-11
SNP58	AKCR02000040.1	4868337	C>A	4.06e-11
SNP59	AKCR02000040.1	4892238	T>C	3.52e-11
SNP60	AKCR02000041.1	1925027	A>G	1.17e-10
SNP61	AKCR02000043.1	4427466	C>T	5.11e-12
SNP62	AKCR02000043.1	4429522	G>A	2.67e-11
SNP63	AKCR02000043.1	4429800	T>C	2.67e-11
SNP64	AKCR02000043.1	4430691	A>G	2.67e-11
SNP65	AKCR02000044.1	1381545	T>C	7.92e-12
SNP66	AKCR02000044.1	3197475	C>T	5.95e-12
SNP67	AKCR02000045.1	2381630	A>G	1.63e-10
SNP68	AKCR02000047.1	2467773	T>C	1.34e-12
SNP69	AKCR02000047.1	2492424	G>T	1.32e-12
SNP70	AKCR02000049.1	1813969	T>C	1.69e-11
SNP71	AKCR02000049.1	1827589	G>A	1.69e-11
SNP72	AKCR02000049.1	1828858	A>G	1.69e-11
SNP73	AKCR02000055.1	3325652	A>G	1.68e-11
SNP74	AKCR02000055.1	3325852	G>A	1.68e-11
SNP75	AKCR02000055.1	3330433	C>T	1.68e-11
SNP76	AKCR02000055.1	3331332	C>T	1.83e-11
SNP77	AKCR02000055.1	3332265	C>T	5.87e-10
SNP78	AKCR02000055.1	3436871	G>T	1.2e-12
SNP79	AKCR02000055.1	3437416	->T	1.2e-12
SNP80	AKCR02000055.1	3437974	C>T	1.2e-12
SNP81	AKCR02000055.1	3438384	G>A	1.84e-11
SNP82	AKCR02000055.1	3439161	C>T	1.84e-11
SNP83	AKCR02000055.1	3441639	C>T	7.36e-11
SNP84	AKCR02000055.1	3765701	C>T	1.02e-12
SNP85	AKCR02000055.1	3775464	A>C	4.97e-12
SNP86	AKCR02000055.1	3805681	T>G	5.75e-10
SNP87	AKCR02000055.1	3828245	T>C	1.2e-10
SNP88	AKCR02000061.1	831580	A>G	1.38e-10
SNP89	AKCR02000061.1	860085	A>C	6.89e-12
SNP90	AKCR02000069.1	1678563	A>C	2.38e-12
SNP91	AKCR02000070.1	383463	G>A	1.81e-11
SNP92	AKCR02000084.1	2002794	G>A	4.22e-10
SNP93	AKCR02000084.1	2226142	A>C	2.59e-15
SNP94	AKCR02000084.1	2227549	C>T	4.57e-12
SNP95	AKCR02000084.1	2227728	G>A	3.62e-19
SNP96	AKCR02000084.1	2227743	A>C	1.33e-15
SNP97	AKCR02000084.1	2228056	G>A	1.33e-15
SNP98	AKCR02000084.1	2228111	G>A	1.12e-14
SNP99	AKCR02000085.1	529394	A>T	6.96e-14
SNP100	AKCR02000085.1	530734	C>T	4.03e-10
SNP101	AKCR02000085.1	534614	A>G	9.88e-13
SNP102	AKCR02000085.1	537202	C>G	3.93e-15
SNP103	AKCR02000085.1	542927	G>C	3.93e-15
SNP104	AKCR02000085.1	544342	C>T	3.93e-15
SNP105	AKCR02000085.1	544395	T>C	3.39e-13
SNP106	AKCR02000085.1	545168	G>A	4.55e-11
SNP107	AKCR02000085.1	545549	T>G	4.81e-10
SNP108	AKCR02000085.1	548179	A>G	3.93e-15
SNP109	AKCR02000085.1	549544	G>A	3.93e-15
SNP110	AKCR02000085.1	550953	T>A	3.93e-15
SNP111	AKCR02000085.1	551247	G>A	7.63e-10
SNP112	AKCR02000085.1	551302	C>G	7.63e-10
SNP113	AKCR02000085.1	552112	G>A	7.63e-10
SNP114	AKCR02000085.1	552669	G>A	4.03e-10
SNP115	AKCR02000085.1	552705	C>G	7.63e-10
SNP116	AKCR02000085.1	552941	G>C	3.93e-15
SNP117	AKCR02000085.1	553249	C>T	7.63e-10
SNP118	AKCR02000085.1	553464	A>G	7.63e-10
SNP119	AKCR02000085.1	554742	G>C	3.93e-15
SNP120	AKCR02000085.1	560940	C>T	3.93e-15
SNP121	AKCR02000085.1	566962	C>G	3.93e-15
SNP122	AKCR02000085.1	569463	A>C	4.85e-15
SNP123	AKCR02000091.1	1538387	G>A	6.82e-13
SNP124	AKCR02000122.1	415407	G>A	1.29e-12
SNP125	AKCR02000122.1	470795	G>A	8.66e-11
SNP126	AKCR02000124.1	985519	A>G	1.32e-12
SNP127	AKCR02000145.1	319820	G>A	1.68e-11
SNP128	AKCR02000145.1	320121	G>A	1.74e-11
SNP129	AKCR02000236.1	54751	C>T	1.39e-14
SNP130	AKCR02000263.1	34023	G>A	1.1e-12
SNP131	AKCR02000344.1	65735	T>C	7.73e-10
SNP132	AKCR02000893.1	605	A>C	1.07e-11
SNP133	AKCR02000893.1	1731	A>T	1.05e-11
SNP134	AKCR02000893.1	4293	G>A	1.25e-13
SNP135	AKCR02000893.1	5490	A>G	1.25e-13
SNP136	AKCR02000893.1	6590	C>T	1.25e-13
SNP137	AKCR02000893.1	7913	G>A	1.25e-13
SNP138	AKCR02000893.1	8969	C>T	1.25e-13
SNP139	AKCR02001181.1	1106	T>A	4.91e-13
SNP140	AKCR02001181.1	1863	G>T	1.25e-13
SNP141	AKCR02001181.1	5283	G>A	2.44e-13
SNP142	AKCR02001181.1	5698	G>A	1.1e-11
SNP143	AKCR02001226.1	4532	G>A	7.81e-10
SNP144	AKCR02001412.1	77	G>A	2.23e-13
SNP145	AKCR02001412.1	3021	G>A	1.25e-13
SNP146	AKCR02001412.1	3243	A>G	1.05e-11
SNP147	AKCR02001412.1	3730	T>C	1.05e-11
SNP148	AKCR02001412.1	3764	T>A	1.25e-13
SNP149	AKCR02002149.1	2187	C>T	1.25e-13
SNP150	AKCR02002254.1	2029	C>T	1.25e-13
SNP151	AKCR02004259.1	812	C>A	1.65e-13
